# Supplementary material for: TLR4 deficiency reduces pulmonary resistance to Streptococcus pneumoniae in gut microbiota-disrupted mice
Source: PLoS One. 2018 Dec 18;13(12):e0209183. doi: 10.1371/journal.pone.0209183 (PMC6298678; doi:10.1371/journal.pone.0209183)
Supplement: S1 Table — Wild-type mice (n = 5) were given broad-spectrum antibiotics or autoclaved saline for 3 weeks. Three days after cessation of antibiotic administration, 0.2 ml sera, whole lungs or 0.3 g livers were homogenized in 3 ml sterile THY broth, centrifuged twice at 10000 × g for 10 minutes, and then filtered through a 0.22 μm cellulose acetate membrane. One hundred microliters of the bacterial culture (about 1.5 × 107 CFU/ml) was diluted 10-fold with three kinds of homogenates respectively, and 0.2 ml of each of the diluted bacteria was added to each of the 96-well microplate and incubated at 37°C under 5% CO2 for 9 hours. The bacterial culture diluted 10-fold with THY broth was used as a positive control, and three kinds of homogenates and THY broth were used as negative controls. The optical density (OD) of each well was measured at 620 nm, and the data were analyzed with the Student’s t test. (XLSX) [file pone.0209183.s001.xlsx]

## Sheet: Sheet1
	Sera+S. pn	Sera	Lung+S. pn	Lung	Liver+S. pn	Liver	S. pn	THY broth
Saline-1	0.7139	0.0795	1.1359	0.1641	1.9237	0.3689
	0.7221	0.0782	1.0848	0.167	1.8568	0.3666
Saline-2	0.7088	0.0783	1.1681	0.1717	1.1544	0.2763
	0.7117	0.0775	1.171	0.1691	1.2042	0.2832
Saline-3	0.7336	0.0847	1.1044	0.1616	1.7343	0.3434
	0.7316	0.0799	1.0646	0.1631	1.8508	0.3465
Saline-4	0.6847	0.0773	1.1344	0.1681	1.8536	0.3549
	0.7241	0.0778	1.1647	0.1652	1.8472	0.3615
Saline-5	0.7059	0.0778	1.1273	0.1675	1.1916	0.2834
	0.6996	0.0759	1.1421	0.1645	1.177	0.2874
Antibiotics-1	0.6948	0.0764	1.0773	0.1629	1.676	0.3296
	0.6887	0.0779	1.1131	0.1639	1.5607	0.3354
Antibiotics-2	0.7348	0.0794	1.1267	0.1649	1.2955	0.3064
	0.7208	0.0811	1.1068	0.1633	1.4632	0.3102
Antibiotics-3	0.705	0.0781	1.1444	0.1701	1.7605	0.3324
	0.6899	0.0771	1.1592	0.1688	1.5029	0.3277
Antibiotics-4	0.7225	0.0803	1.1173	0.1662	1.4609	0.3121
	0.7274	0.0791	1.1408	0.1666	1.5626	0.3317
Antibiotics-5	0.6788	0.0757	1.1812	0.1721	1.8167	0.3575
	0.6836	0.0766	1.1638	0.1713	1.8456	0.3598
							0.5445	0.0735
							0.5573	0.0749
P-value (Saline versus Antibiotics )	0.429	0.683	0.873	0.704	0.936	0.886
