# Supplementary material for: TLR4 deficiency reduces pulmonary resistance to Streptococcus pneumoniae in gut microbiota-disrupted mice
Source: PLoS One. 2018 Dec 18;13(12):e0209183. doi: 10.1371/journal.pone.0209183 (PMC6298678; doi:10.1371/journal.pone.0209183)
Supplement: S2 Table — Wild-type mice were given broad-spectrum antibiotics (ampicillin, 10 mg/ml; neomycin sulfate, 10 mg/ml; metronidazole, 5 mg/ml) or autoclaved saline for 3 weeks by oral gavage. Fresh feces were collected, and the bacterial 16S rRNA genes were sequenced. The richness estimators (ACE and Chao) and diversity indices (Shannon and Simpson) were calculated. Antibiotics 1, feces collected 3 weeks after antibiotic treatment (n = 5 per group); Antibiotics 2, feces collected 3 days after cessation of antibiotic treatment (n = 5 per group); Saline, feces collected 3 days after cessation of saline (n = 5 per group); Coverage, the Good’s coverage; Sobs, the observed richness; ACE, abundance-based coverage estimator; Chao, bias-corrected Chao 1 richness estimator; Shannon, the Shannon-Weaver diversity index; Simpson, the Simpson diversity index. Data are presented as means ± SD. **P < 0.01, ***P < 0.001, analyzed with the Student’s t test. (XLSX) [file pone.0209183.s002.xlsx]

## Sheet: Sheet1
Sample\Estimators	Coverage	Sobs	ACE	Chao	Shannon	Simpson
Antibiotics 1-1	0.999834	24	27.8311	25.25	0.565547	0.705951
Antibiotics 1-2	0.999781	26	32.4267	40	0.471663	0.725361
Antibiotics 1-3	0.999823	18	29.8308	21.75	0.447261	0.749641
Antibiotics 1-4	0.999422	47	80.0412	68	0.451407	0.757096
Antibiotics 1-5	0.999671	38	53.2302	49.375	0.491294	0.739434
Antibiotics 2-1	0.999721	26	41.5556	48.5	1.43461	0.348975
Antibiotics 2-2	0.999707	31	39.4396	35.5	1.50006	0.278705
Antibiotics 2-3	0.999508	30	62.2157	60	1.41894	0.314598
Antibiotics 2-4	0.999724	49	64.4885	55	2.42585	0.147618
Antibiotics 2-5	0.999766	43	49.9467	48.6	2.39753	0.146837
Saline-1	0.999268	235	243.623	244.714	3.90083	0.047223
Saline-2	0.999397	222	230.426	229.5	3.94821	0.038599
Saline-3	0.999253	238	246.628	249.769	4.20496	0.025919
Saline-4	0.999158	195	211.141	212.25	3.55288	0.055617
Saline-5	0.999354	216	228.882	243.143	3.99299	0.033174
	Antibiotics 1	Antibiotics 2	Saline	P-value (Antibiotics 2 versus Saline)
Coverage, %	99.97 ± 0.02	99.97 ± 0.01	99.93 ± 0.01	1.92 × 10−4***
Sobs	30.6 ± 11.70	35.8 ± 9.73	221.20 ± 17.23	2.82 × 10−8***
ACE	44.67 ± 22.24	51.53 ± 11.51	232.14 ± 14.11	1.81 × 10−8***
Chao	40.88 ± 18.83	49.52 ± 9.20	235.88 ± 15.19	1.16 × 10−8***
Shannon	0.49 ± 0.05	1.84 ± 0.53	3.92 ± 0.24	4.09 × 10−5***
Simpson	0.74 ± 0.02	0.25 ± 0.09	0.04 ± 0.01	1.26 × 10−3**
