# Supplementary material for: TLR4 deficiency reduces pulmonary resistance to Streptococcus pneumoniae in gut microbiota-disrupted mice
Source: PLoS One. 2018 Dec 18;13(12):e0209183. doi: 10.1371/journal.pone.0209183 (PMC6298678; doi:10.1371/journal.pone.0209183)
Supplement: S3 Table — TLR4-deficient mice were given broad-spectrum antibiotics (ampicillin, 10 mg/ml; neomycin sulfate, 10 mg/ml; metronidazole, 5 mg/ml) or autoclaved saline for 3 weeks by oral gavage. Fresh feces were collected, and the bacterial 16S rRNA genes were sequenced. The richness estimators (ACE and Chao) and diversity indices (Shannon and Simpson) were calculated. Antibiotics 1, feces collected 3 weeks after antibiotic treatment (n = 5 per group); Antibiotics 2, feces collected 3 days after cessation of antibiotic treatment (n = 5 per group); Saline, feces collected 3 days after cessation of saline (n = 5 per group); Coverage, the Good’s coverage; Sobs, the observed richness; ACE, abundance-based coverage estimator; Chao, bias-corrected Chao 1 richness estimator; Shannon, the Shannon-Weaver diversity index; Simpson, the Simpson diversity index. Data are presented as means ± SD. **P < 0.01, ***P < 0.001, analyzed with the Student’s t test. (XLSX) [file pone.0209183.s003.xlsx]

## Sheet: Sheet1
Sample\Estimators	Coverage	Sobs	ACE	Chao	Shannon	Simpson
Antibiotics 1-1	0.999493	40	76.6888	57	0.611674	0.675378
Antibiotics 1-2	0.999561	23	204.095	63	0.466427	0.718476
Antibiotics 1-3	0.999654	22	82.0963	33	0.523226	0.700703
Antibiotics 1-4	0.99976	13	24.3846	20	0.474978	0.721277
Antibiotics 1-5	0.999535	27	68.8299	45.2	0.632212	0.659195
Antibiotics 2-1	0.999861	38	132.191	56	2.28188	0.129001
Antibiotics 2-2	0.999154	80	181.76	120.615	2.23192	0.140922
Antibiotics 2-3	0.999058	76	140.92	133.273	1.88165	0.258599
Antibiotics 2-4	0.999375	54	91.7081	87.3333	1.90553	0.190321
Antibiotics 2-5	0.999501	47	128.75	68.375	2.06527	0.146433
Saline-1	0.999642	242	249.808	257	3.91122	0.03798
Saline-2	0.999166	221	243.363	247.105	3.41664	0.062638
Saline-3	0.999551	210	220.282	222.75	3.67973	0.07239
Saline-4	0.999624	261	268.83	276	4.1103	0.033966
Saline-5	0.999668	237	243.601	245.75	3.7873	0.044389
	Antibiotics 1	Antibiotics 2	Saline	P-value (Antibiotics 2 versus Saline)
Coverage, %	99.96 ± 0.01	99.94 ± 0.03	99.95 ± 0.02	0.43
Sobs	25.00 ± 9.82	59.00 ± 18.30	234.20 ± 19.67	4.79 × 10−7***
ACE	91.22 ± 67.09	135.07 ± 32.18	245.18 ± 17.37	1.48 × 10−4***
Chao	43.64 ± 17.52	93.12 ± 33.14	249.72 ± 19.32	1.67 × 10−5***
Shannon	0.54 ± 0.08	2.07 ± 0.18	3.78 ± 0.26	2.08 × 10−6***
Simpson	0.70 ± 0.03	0.17 ± 0.05	0.05 ± 0.02	1.15 × 10−3**
