# Supplementary material for: TLR4 deficiency reduces pulmonary resistance to Streptococcus pneumoniae in gut microbiota-disrupted mice
Source: PLoS One. 2018 Dec 18;13(12):e0209183. doi: 10.1371/journal.pone.0209183 (PMC6298678; doi:10.1371/journal.pone.0209183)
Supplement: S4 Table — The data are the proportion of the different phyla in the gut microbiota. Antibiotics 1, feces collected 3 weeks after antibiotic treatment; Antibiotics 2, feces collected 3 days after cessation of antibiotic treatment; Saline, feces collected 3 days after cessation of saline. (XLSX) [file pone.0209183.s004.xlsx]

## Sheet: Sheet1
Sample\Species name	p__Proteobacteria (%)	p__Bacteroidetes (%)	p__Firmicutes (%)	p__Cyanobacteria (%)	p__Deferribacteres (%)	p__Saccharibacteria (%)	p__Actinobacteria (%)	p__Tenericutes (%)	p__Deinococcus-Thermus (%)	p__Fusobacteria (%)	p__Spirochaetae (%)
Antibiotics 1-1	99.68	0.063	0.1393	0.07626	0	0	0.03647	0	0.003316	0	0
Antibiotics 1-2	99.85	0.0219	0.01642	0.04653	0	0	0.03559	0	0.002737	0.02737	0
Antibiotics 1-3	99.88	0.03831	0.01473	0.02947	0	0	0.03241	0	0.002947	0	0
Antibiotics 1-4	99.59	0.1314	0.1603	0.08409	0	0	0.02365	0	0.002628	0	0.005256
Antibiotics 1-5	99.63	0.1056	0.1103	0.1103	0	0	0.04224	0	0.002347	0	0
Saline-1	0.6111	66.72	32.19	0.1291	0.2582	0.008607	0.02582	0.06025	0	0	0
Saline-2	1.025	57.57	39.86	0.01884	1.338	0.1168	0.06029	0.0113	0	0	0
Saline-3	0.5895	61.05	37.33	0.06227	0.09133	0.6684	0.1287	0.06642	0.01245	0	0
Saline-4	0.8037	70.05	26.85	1.899	0.1263	0.2	0.0737	0	0.007019	0	0
Saline-5	0.8888	41.57	56.75	0.04525	0.5042	0.1551	0.07434	0.009696	0	0	0
Sample\Species name	p__Proteobacteria (%)	p__Bacteroidetes (%)	p__Firmicutes (%)	p__Deferribacteres (%)	p__Cyanobacteria (%)	p__Saccharibacteria (%)	p__Actinobacteria (%)	p__Tenericutes (%)	p__Deinococcus-Thermus (%)
Antibiotics 2-1	86.72	0.01118	13.26	0	0.002795	0	0	0	0
Antibiotics 2-2	73.75	0.03252	26.15	0	0.009756	0	0.05529	0	0.003252
Antibiotics 2-3	80.88	0.02769	19.08	0	0	0	0.01231	0	0.003077
Antibiotics 2-4	14.43	48.04	37.46	0	0	0	0.07043	0	0
Antibiotics 2-5	21.36	61.78	16.54	0	0	0	0.3129	0	0.002924
Saline-1	0.6111	66.72	32.19	0.2582	0.1291	0.008607	0.02582	0.06025	0
Saline-2	1.025	57.57	39.86	1.338	0.01884	0.1168	0.06029	0.0113	0
Saline-3	0.5895	61.05	37.33	0.09133	0.06227	0.6684	0.1287	0.06642	0.01245
Saline-4	0.8037	70.05	26.85	0.1263	1.899	0.2	0.0737	0	0.007019
Saline-5	0.8888	41.57	56.75	0.5042	0.04525	0.1551	0.07434	0.009696	0
