# Supplementary material for: TLR4 deficiency reduces pulmonary resistance to Streptococcus pneumoniae in gut microbiota-disrupted mice
Source: PLoS One. 2018 Dec 18;13(12):e0209183. doi: 10.1371/journal.pone.0209183 (PMC6298678; doi:10.1371/journal.pone.0209183)
Supplement: S5 Table — The data are the proportion of the different phyla in the gut microbiota. Antibiotics 1, feces collected 3 weeks after antibiotic treatment; Antibiotics 2, feces collected 3 days after cessation of antibiotic treatment; Saline, feces collected 3 days after cessation of saline. (XLSX) [file pone.0209183.s005.xlsx]

## Sheet: Sheet1
Sample\Species name	p__Proteobacteria (%)	p__Bacteroidetes (%)	p__Firmicutes (%)	p__Actinobacteria (%)	p__Deferribacteres (%)	p__Cyanobacteria (%)	p__Saccharibacteria (%)	p__Tenericutes (%)	p__Verrucomicrobia (%)	p__Planctomycetes (%)	p__Deinococcus-Thermus (%)
Antibiotics 1-1	99.59	0.1223	0.2296	0.002982	0	0.04473	0	0	0.002982	0.002982	0
Antibiotics 1-2	99.91	0.03017	0.03017	0	0.002743	0.02194	0	0	0	0	0
Antibiotics 1-3	99.75	0.02831	0.03146	0	0	0.151	0	0	0.02831	0.006291	0
Antibiotics 1-4	99.96	0.006868	0.01717	0	0	0.01717	0	0	0	0	0
Antibiotics 1-5	99.76	0.03656	0.103	0	0	0.0831	0	0	0	0.006648	0.006648
Saline-1	1.18	55.99	41.77	0.8288	0.1546	0.00448	0.0672	0.00448	0	0	0
Saline-2	0.5605	66.38	32.75	0.2946	0.01564	0	0	0.002607	0	0	0
Saline-3	0.694	35.34	63.25	0.3345	0.3744	0	0.01248	0	0	0	0
Saline-4	2.068	47.79	48.3	0.4765	1.279	0.06103	0.02347	0.002347	0	0.002347	0
Saline-5	0.7433	65.17	32.51	1.356	0.04646	0	0.1195	0.04867	0.002212	0.002212	0
Sample\Species name	p__Bacteroidetes (%)	p__Firmicutes (%)	p__Proteobacteria (%)	p__Actinobacteria (%)	p__Deferribacteres (%)	p__Cyanobacteria (%)	p__Saccharibacteria (%)	p__Tenericutes (%)	p__Planctomycetes (%)	p__Verrucomicrobia (%)	p__Deinococcus-Thermus (%)
Antibiotics 2-1	41.24	21.27	37.26	0.2237	0	0.001542	0	0	0	0	0
Antibiotics 2-2	36.73	20.93	41.01	1.328	0	0.005129	0.002564	0	0	0	0
Antibiotics 2-3	5.995	30.82	62.99	0.002615	0	0.1831	0.002615	0	0.005231	0.005231	0
Antibiotics 2-4	1.261	58	40.72	0	0	0.002498	0	0	0.01499	0	0
Antibiotics 2-5	30.75	33.96	35.27	0.002628	0	0.005257	0	0	0.002628	0	0.002628
Saline-1	55.99	41.77	1.18	0.8288	0.1546	0.00448	0.0672	0.00448	0	0	0
Saline-2	66.38	32.75	0.5605	0.2946	0.01564	0	0	0.002607	0	0	0
Saline-3	35.34	63.25	0.694	0.3345	0.3744	0	0.01248	0	0	0	0
Saline-4	47.79	48.3	2.068	0.4765	1.279	0.06103	0.02347	0.002347	0.002347	0	0
Saline-5	65.17	32.51	0.7433	1.356	0.04646	0	0.1195	0.04867	0.002212	0.002212	0
