# Supplementary material for: TLR4 deficiency reduces pulmonary resistance to Streptococcus pneumoniae in gut microbiota-disrupted mice
Source: PLoS One. 2018 Dec 18;13(12):e0209183. doi: 10.1371/journal.pone.0209183 (PMC6298678; doi:10.1371/journal.pone.0209183)
Supplement: S6 Table — All animals died before meeting the criteria for euthanasia. Time, Survival time; 0, Censored subject; 1, Death/Event. (XLSX) [file pone.0209183.s006.xlsx]

## Sheet: Sheet1
Wild-type mice
Time (hour)	Undisrupted uninfected	Disrupted uninfected	Undisrupted infected	Disrupted infected
168	0	0	0
168	0	0	0
168	0	0	0
168	0	0	0
168	0	0	0
168	0	0	0
168	0	0	0
168	0	0	0
168	0	0	0
168	0	0	0
168	0	0	0
168	0	0	0
168	0	0	0
168	0	0	0
168	0	0	0
168	0	0	0
168	0	0	0
168	0	0	0
168	0	0	0
168	0	0	0
168				0
168				0
168				0
168				0
168				0
168				0
168				0
168				0
168				0
168				0
168				0
120				1
84				1
78				1
66				1
58				1
54				1
45				1
34				1
26				1
TLR4-deficient mice
Time (hour)	Undisrupted uninfected	Disrupted uninfected	Undisrupted infected	Disrupted infected
168	0	0
168	0	0
168	0	0
168	0	0
168	0	0
168	0	0
168	0	0
168	0	0
168	0	0
168	0	0
168	0	0
168	0	0
168	0	0
168	0	0
168	0	0
168	0	0
168	0	0
168	0	0
168	0	0
168	0	0
168			0
168			0
168			0
168			0
168			0
168			0
100			1
81			1
81			1
74			1
74			1
69			1
65			1
63			1
63			1
54			1
54			1
45			1
42			1
38			1
168				0
168				0
168				0
168				0
168				0
89				1
81				1
81				1
81				1
74				1
67				1
66				1
66				1
54				1
50				1
47				1
47				1
46				1
39				1
34				1
