# Supplementary material for: TLR4 deficiency reduces pulmonary resistance to Streptococcus pneumoniae in gut microbiota-disrupted mice
Source: PLoS One. 2018 Dec 18;13(12):e0209183. doi: 10.1371/journal.pone.0209183 (PMC6298678; doi:10.1371/journal.pone.0209183)
Supplement: S7 Table — CFU, colony-forming units. (XLSX) [file pone.0209183.s007.xlsx]

## Sheet: Sheet1
		Undisrupted uninfected (CFU)						Disrupted uninfected (CFU)						Undisrupted infected (CFU)						Disrupted infected (CFU)
6 hours	Wild-type mice	0	0	0	0	0	0	0	0	0	0	0	0	23400	61500	35300	13100	4330	24300	110000	147000	115000	90500	70500	190000
	TLR4-deficient mice	0	0	0	0	0	0	0	0	0	0	0	0	277000	294000	257000	63300	210000	143000	333000	368000	315000	269000	389000	86500
12 hours	Wild-type mice	0	0	0	0	0	0	0	0	0	0	0	0	1350	403	563	603	545	1270	10200	2890	3460	5660	11700	3680
	TLR4-deficient mice	0	0	0	0	0	0	0	0	0	0	0	0	22500	4430	12400	7140	23600	11300	23700	5120	13300	25200	11800	6670
