# Supplementary material for: TLR4 deficiency reduces pulmonary resistance to Streptococcus pneumoniae in gut microbiota-disrupted mice
Source: PLoS One. 2018 Dec 18;13(12):e0209183. doi: 10.1371/journal.pone.0209183 (PMC6298678; doi:10.1371/journal.pone.0209183)
Supplement: S8 Table — (XLSX) [file pone.0209183.s008.xlsx]

## Sheet: Sheet1
		Undisrupted uninfected (pg/mg lung)						Disrupted uninfected (pg/mg lung)						Undisrupted infected (pg/mg lung)						Disrupted infected (pg/mg lung)
6 hours	Wild-type mice	6.06532	7.52593	8.42328	7.3061	7.79613	6.07661	9.03995	6.60201	7.57505	7.38205	6.8584	8.50539	54.4593	56.5073	50.3929	57.3729	52.3833	61.1102	137.948	119.68	88.7899	97.6192	118.744	104.832
	TLR4-deficient mice	7.4185	6.17292	8.10022	6.30367	8.82936	5.99703	8.93295	6.71111	6.48433	6.62035	6.98464	7.43592	34.6778	57.091	45.6733	44.2923	37.822	43.8366	31.9938	96.3563	61.3741	62.1556	51.4085	73.0382
12 hours	Wild-type mice	6.87022	7.861	7.38546	8.34779	6.11102	6.58646	7.0879	7.97119	7.71868	9.02565	6.21556	6.0467	52.4517	50.8781	39.0936	48.0712	49.9073	44.1468	65.9614	47.9893	65.1397	53.1125	67.8292	67.5388
	TLR4-deficient mice	7.91822	8.08196	6.61393	6.0877	7.57887	8.73055	7.63333	8.01633	6.90923	7.53306	7.21491	6.87937	27.5522	43.2281	40.185	36.2802	46.7768	57.9304	52.5027	47.0927	63.7862	59.9703	56.1559	41.9078
