# Supplementary material for: TLR4 deficiency reduces pulmonary resistance to Streptococcus pneumoniae in gut microbiota-disrupted mice
Source: PLoS One. 2018 Dec 18;13(12):e0209183. doi: 10.1371/journal.pone.0209183 (PMC6298678; doi:10.1371/journal.pone.0209183)
Supplement: S9 Table — (XLSX) [file pone.0209183.s009.xlsx]

## Sheet: Sheet1
		Undisrupted uninfected (pg/mg lung)						Disrupted uninfected (pg/mg lung)						Undisrupted infected (pg/mg lung)						Disrupted infected (pg/mg lung)
6 hours	Wild-type mice	2.328	2.784	3.213	2.62428	2.00195	2.20066	3.206	2.32	2.662	2.7327	2.02686	2.75062	9.70609	8.2294	9.76634	10.2511	8.92254	9.29117	14.3271	12.7285	14.6288	14.6575	13.852	11.8645
	TLR4-deficient mice	2.947	2.662	2.818	2.21164	2.06094	2.71607	3.472	2.464	2.633	2.35016	2.9477	2.0528	6.392	9.055	5.991	8.08036	8.02866	6.81736	7.287	8.285	12.552	9.42254	7.78534	9.03917
12 hours	Wild-type mice	2.62597	2.88937	2.71595	2.41532	2.00871	2.91692	2.7752	3.0353	2.78646	2.30662	2.44792	2.75062	10.0852	9.36872	9.30387	8.75077	9.90299	8.25185	11.0634	8.97543	13.9681	10.21	11.3099	11.1549
	TLR4-deficient mice	2.87975	2.89761	2.50211	3.01504	2.0939	2.57007	2.96527	2.90351	2.81469	2.27245	2.18724	3.07931	6.899	8.922	8.764	5.53613	7.7102	7.24595	10.112	8.891	11.774	8.8431	7.05049	8.16921
